# Supplementary material for: Impact of Polystyrene Microplastics on Soil Properties, Microbial Diversity and Solanum lycopersicum L. Growth in Meadow Soils
Source: Plants (Basel). 2025 Jan 17;14(2):256. doi: 10.3390/plants14020256 (PMC11768701; doi:10.3390/plants14020256)
Supplement: Supplementary file 1 [file plants-14-00256-s001.zip]

Archive with 1 entries (1 files):
- plants-3420686-supplementary.pdf
